# Supplementary material for: Assessing cervical intervertebral disc height on MRI and X-ray versus CT; a single center retrospective cohort study
Source: Brain Spine. 2026 Jan 8;6:105927. doi: 10.1016/j.bas.2026.105927 (PMC12818274; doi:10.1016/j.bas.2026.105927)
Supplement: Multimedia component 1 [file mmc1.xlsx]

## Sheet: Blad1
	C2-C3			C3-C4			C4-C5			C5-C6			C6-C7
	Mid	Ant	Post	Mid	Ant	Post	Mid	Ant	Post	Mid	Ant	Post	Mid	Ant	Post
2.P1	3.7	3.1	1.5	4.3	2.6	2	4.1	2.7	1.8	3.2	2	2.2	2.5	1.5	2.1
2.P2	5.5	3.4	2.8	4.7	2.2	3.3	4.8	1.1	2.9	4.5	1.7	2.9	4.4	2.4	3.8
2.P4	4.4	2.7	2.3	5.3	2.7	2.1	4.4	2.9	2.6	2.7	1.8	2.1	2	1.3	1.1
2.P5	4.4	2.7	2	4.7	2.8	2.6	2.9	1.5	1.7				4.8	2.8	2.1
2.P6	2.6	0.6	1.4	0	0	0	2.8	2.4	0.3	2.3	2.5	0.8	2.4	2.2	0.6
2.P9	5.2	3.4	3	4.8	1.6	2.4	4.3	2.1	2.7
2.P10	5.4	4.2	2.9	5.5	4	3.6							5.1	3.9	3.1
2.P11	6.6	3.3	3	6.1	3.1	2.5	4.1	1.7	1.7	2.1	0.9	1.2	2.5	0.4	0.6
2.P12	3.3	2.2	1	3.7	2.6	0.9	4.1	2.6	1.4	2.8	2.8	0.4	2.3	1.3	1.1
2.P13	5.5	3.3	1.7	3.9	2.5	1.3	3.8	1.9	1.7				5.3	2.6	1.4
2.P14	4.3	2.2	1.8	4.8	2.4	1.9	3.9	1.6	1.7	2.4	1	1.1	3.2	1.6	0.8
2.P15	5	4.3	1.7	2.6	1.1	0.6	3.5	1.9	2	0.8	0.8	0	0.9	0	0.2
2.P18	6.7	3.8	2.3	4	3.1	1.2	4.3	3.4	1.4	2.8	2.1	1	2.8	1.3	1.1
2.P19	0.3	0	0							0.7	1.5	0.9	2.5	1.4	0.7
2.P20				4	2.3	2.1	4.4	3.4	1.9	4.8	3.6	1.5	5.2	5.2	1.6
2.P23	4.5	2.8	1.8	4.8	3.3	2.5	4.4	4.1	2.4	2.3	1.3	1.3
2.P24	4.9	3.5	2.8	4.7	2.6	2.7	2.7	1.7	1.5	2.3	1.2	1.5	2	0	0.2
2.P25	3.7	2.6	2.2	4.7	4	3.5
2.P26	5.8	3.6	2.8	6.5	4.2	3	6.2	3.2	3.1	4.4	1.3	2.1	4.5	1	0.9
2.P27	5.7	3.5	2.7	5.5	3.8	1.8	4.6	3.1	1.4	3.1	1.5	1.4	3.9	2.9	1
2.P28	5	1.3	1.2				3.5	0.5	1.5	2.3	0.3	0.1	2.5	0.6	0
2.P29	3.7	1.3	2.4	2.6	1	0.8	2.2	1.5	0	1.6	1.6	0	4.3	3.2	1.3
2.P30	5.7	3.7	2.8	4.7	2.9	2.4	6.5	4.3	2.9
2.P31	5.6	3.7	3.3				5.6	3.1	3.1	4.8	2.6	1.6	5.8	3.3	2.4
2.P32	4.3	3.5	2.2	4.1	2.2	2.1	2.5	0.6	0.8	3.4	1.5	1.8
2.P33	4.9	3.3	2.7	1.8	0.5	0.2	3	1.2	1	3.2	1.9	1.3	4.6	2.1	1.7
2.P34	4.3	3.3	1.3	5.2	3.2	2.2	4.4	1.9	3.4	4.8	2.2	3.1	4.4	1.6	3.2
2.P35	6.1	2.4	3.8	3.7	1.7	1.7	4.2	1.7	2.3
2.P37	5.3	4	2	5.3	3.7	1.8	4.8	3.4	2.8				6	4.2	2.9
2.P39	4.7	3.4	2.2
2.P40	5.5	4.6	2.6
2.P41	2.5	1.8	0				4	3.4	2.2	3.8	2.8	1.9	3.5	2.3	1.2
2.P42	4.9	2.1	1.7	5.1	3.2	2.8	4	2.3	2.8				5.6	3.4	3.1
2.P43				4.3	3.3	1.1	3.1	1.7	0.3	3.2	1.6	1.1	2.9	0.9	0
2.P45	4.6	3.5	2	4.7	4.2	0.9	4.5	4.2	1.3
2.P47	4.5	2	1	4.7	2	1.2	3.2	2.1	0.8
2.P48	5.1	4.1	2.9	4.2	2.7	2	2.5	1.3	1.3	1.5	0.2	0	2.3	1.5	0
2.P49	5.2	2.3	1.1	6.5	2.1	2.1	6.6	3.5	3.1	3.9	2.2	1.7	4.2	2.8	2.8
2.P50	5.2	3.6	3.5	3.7	1.6	1.7	4.6	3.8	2.7				3.4	2	1.9
2.P51	4	3.4	1.9	4.5	3.7	1.7	4	2.9	1.6	2	1.3	0.3	2.8	0.7	1.2
2.P52	3.3	2	0.6	4.1	2.6	1.5	4.3	2.9	2
2.P53	4.4	2.6	1.6	5.3	2.7	2.5	3.9	1.2	1.6	4.2	1.3	2.2	4.4	1.6	1.9
2.P54	5.3	3.2	3.3	3.6	1.6	1.5				1.8	0.9	0.8	1.3	1	0.7
2.P55	5.1	3.5	3				4.5	2.7	3.5				4.6	2.9	2.3
2.P56	6	3.1	2.7	5.7	3	3	5	2.9	3				3.9	1.8	1.7
2.P58	4.5	2.8	2	5.5	3.6	1.5	4.8	3.6	1.6	3.8	1.6	1.9
2.P59	5	2.4	2.6	4.4	2	2.2	4.5	3.1	2.5
2.P60	5.3	4.3	2.4	5.4	3.7	2.3
2.P61	4.6	2.4	1.8	3.7	1.5	1.2	2.7	0.6	0.9	2.3	0.3	0.5
2.P62	4.4	2.4	2.5	5.6	2.6	3.2							4.8	3	2.1
2.P63	4.5	2	1.8	3	0.8	1.4				2.4	0.2	0.4	3.4	1.8	0.8
2.P64	5.2	3	3.4	4.4	2	2.6							4.7	2	1.9
2.P65	5.7	3.9	2.8
2.P66	4.3	2.1	2.5
2.P67	5.1	4	2.5										6.1	5.1	2.9
2.P68	5.1	3.1	2.1	5.2	3.6	1.4	4.1	2.9	0.4	4.5	3.3	0.6	4.3	3.3	0
2.P69	4.4	3	3.2	3.7	0.5	1.6				2.1	1.8	1.1
2.P70	5.9	2.8	2.2	5.6	2	2.6
2.P71	4.7	4.7	2.1	2.7	1.5	0.6							2.7	1.1	0.5
2.P72	4.6	3.2	3.1	4.6	2.8	2.9				3	2.4	2
2.P73	7.6	2.3	1.7	6	2.3	1.9	4.3	1.7	1.3	3	0.4	0.2	2.6	1.6	0
2.P75	3.7	2.3	1.1	2.1	2.4	1.6	2	0.6	0.8	2.8	2.4	1.4	2.9	0.6	1.1
2.P76	2.7	1.5	2	5	2.1	2.6				2.8	2.4	0.4	4	3.7	0.6
2.P77	5.5	4	2.6	5.1	3.5	2.6							5.4	4.5	2.8
2.P78	5.7	3.8	2.4	5.9	3.7	2.3	5.6	3.7	2.3	4.7	2.7	2.6
2.P79	7	3.2	2.1	6.2	2.7	1.9	6	3.7	2	5	2.9	3
2.P82				5.8	2.9	3.2	4.5	2.6	1.9	5.2	4.3	1.9	5.7	3.9	1.6
2.P83	3.4	2.7	1.1	4	2.9	1.2	5.3	3.3	1.5	4.4	3.1	0.4	4.6	3.3	0.7
2.P84	4.1	2	2.1	3.9	2.2	1	4.5	2.1	1.4	4.7	3.9	0.3
2.P85	4.9	2.8	2.7	4.2	3	2.2	3.9	2.5	2.5	4.1	3.2	1.9
2.P86	5.3	3.1	2.8	5.3	3.3	3
2.P88	4	3.5	1.4							3.5	1.9	1.3	3.9	3.7	1
2.P89	3.9	1.7	2				3.9	2.2	2.6	4.1	2.3	2.8	2.6	1.5	0.6
2.P90	5.6	3.2	2.5	6.8	3.2	2.8	6.3	3.4	2.2	5.7	2.9	1.8
2.P91	6.5	2.2	2.3	2.3	1.2	0.1							5.4	4.1	2.9
2.P92				4.2	1.8	0.3	5.2	3.8	2.1	4.7	2.8	1.8
2.P93	5	3.6	2.6	6	3.5	3.6	4.8	2.6	2				6.2	3.9	1.9
2.P94				4.5	3	1.2	4.7	3.4	1.3	5.6	4.2	1.1	4.7	3.6	0.9
2.P95	4.1	1.7	1.9				3.4	2.2	0.9	3.9	1.3	0.6	3.8	1.6	9.6
2.P96	5.3	3.9	2.2	3.7	1.6	1.1	5.1	3	2.3	2.8	0.6	0
2.P97	4.6	3.1	2.5	5.1	3.2	2.7	5.6	4	2.8	3.4	2.5	1.8	5.4	3.3	3.2
2.P98	4.4	4.7	2.9	4.4	4.5	3.3	2.1	1.2	0	0.9	0.9	0.3
2.P101	6.1	3.3	3.4	5.6	3.8	3.4	4.2	0.8	0.6	4.3	0.9	0.8	3.8	2.6	1.6
2.P102	4.2	3.5	2.3	5.2	2.4	3.1	5.3	2	3.1	3.1	0.3	0.5	6.2	3.2	3
2.P103	4.1	2.6	2	4.9	3	2.1	4.6	1.8	2.3	2.6	0.6	0.3	3.8	2.5	0.9
2.P104	6.8	3.5	3.1	3.5	0.5	1.2	3	2.1	1.3	2.3	2.1	1.5	2.1	1.2	0.7
2.P105	5.4	3.5	2.3	4.9	3	1.8	4.7	2.7	2	3.9	1.4	2	3.9	1.6	1.3
2.P106	6.1	3.1	3.5	6.7	3.1	3.7	5.7	1.9	3.2	5.4	2.7	1.9	5.4	2	1.8
2.P111	4.4	3.4	2.1	5	3.4	2.1	4.6	2.6	2.8	3.1	1.1	2
2.P112	3.8	1.6	1.4	3.7	1.8	1.6	3.7	1.1	2.1	1.9	0.2	0.4	1.3	0.2	0.2
2.P113										1.5	1.7	0	1.4	1.1	0.5
2.P114	5.2	3	1.6	5.6	3.7	0.9	4.6	2.9	1.2
2.P115	4.8	2.4	2.2	4.8	2.3	3.3	3.8	1.4	2.1	3.6	1	1.1	3.7	0.9	0.2
2.P116	5.8	3.4	3.2	5.4	2.9	2.6	5.7	3.6	3
2.P117	5.7	2.6	2.8	4.7	2.3	2.3	4.6	3.1	2.4	4.3	2.2	0.6
2.P118	5.2	2.9	2.7	4.4	2.7	2.7	3.3	2.3	1.9	3.5	2	1.2
2.P119	5.5	2.9	4	5.6	2.4	2.6	4.4	1.6	2.2				4.5	2.9	2.7
2.P120	4.7	2.2	2.4				5	3.9	2.5	4.7	3.3	2.4	5.3	3.5	3.3
2.P122	6.5	3.7	3.5	6.3	3.3	2.8	5.4	3.5	2.7	5.1	2.8	3	6.2	5	1.9
2.P123	3.6	1.5	1.3
2.P124	6.1	4	2.6	6	3.8	2.8	5.5	3.5	4
2.P126	5.7	2.3	1.9	5.5	2.7	1.4	5.7	3.1	1.5	5.3	3.6	1.4	5.2	2.4	0.6
2.P127	4.8	3	2.6	5.2	2.2	3.8	3.1	0.9	1.7	3.2	2.8	1.5	2.8	1.2	0.6
2.P128	5.5	2.5	2	3.5	1.1	1.4	5.8	4	3.6	5.5	4.2	2.1	5	3.8	1.8
2.P129	4.2	3.7	3.2
2.P130	6.2	2.2	3.6	5.8	2.6	4.3							2.9	1	0.8
2.P131	8	3.7	4.3	3.4	1.2	1.7	6.3	3.5	3.4				5.9	4.8	1.6
2.P132	5.2	2.6	3.6	4.3	1.5	2.7	3.6	0.9	1.6	3.6	1.2	1.5	3.6	2.3	1.4
2.P133	4.6	3.2	1.7	3.5	1.6	1.6	2.9	0.9	1.4	1.1	0	0.3	1.3	0.4	0.2
2.P134	4.1	2.8	3.4										5	3.6	3.5
2.P135	3.1	1.6	1.1	5.1	2.6	2.8	3.3	0.4	1.3	3.8	1.7	1.4	3	1.3	1.3
2.P136	5.6	2.1	2.7	5.5	1.9	2.2	4.3	1.7	1.8
2.P137	4.4	2.4	3	4.9	4	2.7	4.8	2.9	3.5	4.7	1.6	3	4.3	1.5	1.8
2.P138	4.9	3.6	1.6	5.5	3.3	2	5.8	3.3	3.3	1.4	0.7	0.8
2.P140	5	3.8	1.7	5.4	2.9	2	5.4	3.2	2.2	5.2	3.9	2	3.7	2.5	0.2
2.P141	5.6	3.4	3.6	4.4	2.1	2.4	2.3	0.9	0.8	1.6	0.7	0.7
2.P142	4.8	3	1.7	5.3	3.2	1.9	5.1	3.2	1.9	3.8	2.6	0.8
2.P143	5.6	3.1	3.9	6	2.8	3.8
2.P144	4.8	2	2.1
2.P145	4.3	2.7	1.4	3.7	2.5	1.1							4.5	2.4	1.2
